# Supplementary material for: Long-term continuous no-till corn-soybean systems: Examining soil carbon sequestration and nitrogen accumulation across various pools
Source: PLoS One. 2025 May 9;20(5):e0322891. doi: 10.1371/journal.pone.0322891 (PMC12064199; doi:10.1371/journal.pone.0322891)
Supplement: S1 File — Long-term continuous no-till management (0, 6, 20, and 35 years) effects on microbial biomass, biological activity, organic carbon and nitrogen pools, and associated soil properties across various depths under a rainfed corn–soybean rotation with cereal rye (Secale cereale) as a winter cover crop at Brandt's farm in Carroll, Ohio, USA. (XLSX) [file pone.0322891.s001.xls]

## Sheet: Data
Chetan Singla
Fairfield County
35, 20, 10 & 6 yrs. NT and CT Soil Info
Sample ID	Years	Soil depth (cm)	Rep	pH water	ECe (μS/cm)	pb (g/cm3)	SOC (g/kg)	Total N (g/kg)	SMBc (mg/kg)	qR (SMBc /SOC) %	BR (mg/kg/d)	qCO2 (ug/mg/d)	PMC (%)		Active C (mg/kg)	Passive C (g/kg)	PC/AC	POC (g/kg)	PON (g/kg)	POC/ PON	POC/SOC (%)	PON/TN (%)		SOC (Mg/ha)	Total N (Mg/ha)	SMBc (kg/ha)	Active C (Mg/ha)	Passive C (Mg/kg)	POC (Mg/ha)	PON (kg/ha)		SOC (Mg/ha)	Total N (Mg/ha)	SMBc (kg/ha)	Active C (Mg/ha)	Passive C (Mg/kg)	POC (Mg/ha)	PON (kg/ha)
CT		0-15	1	6.52	157	1.34	16.3	1.26	139.325	0.854755	17.34	124.457	1.59571		493.056	15.8069	32.0591	3.52	0.189	18.6243	21.5951	15		32.763	2.5326	280.043	0.991043	31.772	7.0752	379.89		30.807	2.3814	263.324	0.931876	29.8751	6.6528	357.21
CT		0-15	2	6.22	148	1.32	15.2	1.4	111.46	0.73329	17.34	155.571	1.71118		519.048	14.681	28	4.11	0.165	24.3	27.0395	11.7857		30.096	2.772	220.691	1.02772	29.0683	8.1378	326.7		28.728	2.646	210.66	0.981001	27.747	7.7679	311.85
CT		0-15	3	5.72	170	1.26	15.1	1.37084	167.19	1.10722	21.34	127.639	2.11987		502.632	14.5974	29.0419	4.09	0.195	20.9744	27.0861	14.2249		28.539	2.59089	315.989	0.949974	27.589	7.7301	368.55		28.539	2.59089	315.989	0.949974	27.589	7.7301	368.55
CT		0-15	4	6.15333	158.333	1.36	15.5333	1.34361	139.325	0.898422	18.6733	136	1.80892		504.912	15.0284	29.7951	3.88	0.182	21.3187	24.9785	13.5456		31.688	2.74097	284.223	1.03002	30.658	7.9152	371.28		29.358	2.53943	263.324	0.954284	28.4037	7.3332	343.98
CT		15-30	1	5.67	112	1.56	8.36545	0.83063	106.735	1.2759	11.34	106.245	2.03336		412.344	7.95311	19.2876	1.54	0.082	18.7805	18.4091	9.87202		19.5752	1.94367	249.759	0.964885	18.6103	3.6036	191.88		15.8107	1.56989	201.729	0.77933	15.0314	2.9106	154.98
CT		15-30	2	6.02	130	1.52	8.9	0.99832	107.37	1.2064	9.34	86.9891	1.57416		402.768	8.49723	21.5	1.37	0.052	24.8	15.3933	5.20875		20.292	2.27617	244.803	0.918311	19.3737	3.1236	118.56		16.821	1.88682	202.929	0.761232	16.0598	2.5893	98.28
CT		15-30	3	5.84	122	1.54	8.72954	0.87295	107.052	1.22632	11.34	105.93	1.94856		395.928	8.33361	21.0483	1.41	0.061	23.1148	16.1521	6.9878		20.1652	2.01651	247.291	0.914594	19.2506	3.2571	140.91		16.4988	1.64988	202.329	0.748304	15.7505	2.6649	115.29
CT		15-30	4	5.84333	121.333	1.6	8.665	0.900633	107.052	1.23621	10.6733	99.7021	1.85203		403.68	8.26132	20.4776	1.35	0.054	25	15.5799	5.99578		20.796	2.16152	256.925	0.968832	19.8272	3.24	129.6		16.3768	1.7022	202.329	0.762955	15.6139	2.5515	102.06
NT	6	0-15	1	6.28	180	1.48	19.9022	1.84169	222.92	1.12008	25.34	113.673	1.90984		606.6	19.2956	31.8094	5.5	0.238	23.1092	27.6351	12.9229		44.1829	4.08855	494.883	1.34665	42.8362	12.21	528.36		37.6151	3.48079	421.319	1.14647	36.4687	10.395	449.82
NT	6	0-15	2	6.04	136	1.4	18.7	1.84737	250.785	1.3411	21.34	86.4	1.71176		610.704	18.0893	29.6204	6.3	0.145	33.8	33.6898	7.849		39.27	3.87948	526.649	1.28248	37.9875	13.23	304.5		35.343	3.49153	473.984	1.15423	34.1888	11.907	274.05
NT	6	0-15	3	5.9	134	1.42	17.2	1.6	195.055	1.13404	23.34	119.658	2.03547		587.448	16.6126	28.2792	6	0.32	18.75	34.8837	20		36.636	3.408	415.467	1.25126	35.3847	12.78	681.6		32.508	3.024	368.654	1.11028	31.3977	11.34	604.8
NT	6	0-15	4	6.07333	150	1.38	18.6007	1.76302	222.92	1.19841	23.34	104.701	1.88569		601.584	17.9991	29.903	5.9	0.26	22.6923	31.7192	14.7474		38.5035	3.64945	461.445	1.24528	37.2582	12.213	538.2		35.1554	3.33211	421.319	1.13699	34.0184	11.151	491.4
NT	6	15-30	1	6.17	136.5	1.62	9.2	0.65	139.325	1.5144	15.34	110.102	2.50109		439.704	8.7603	19.9232	0.9	0.052	17.5	9.78261	8		22.356	1.5795	338.56	1.06848	21.2875	2.187	126.36		17.388	1.2285	263.324	0.831041	16.557	1.701	98.28
NT	6	15-30	2	5.45	153	1.59	9.1	0.9	132.359	1.45449	15.34	115.897	2.52857		423.288	8.67671	20.4984	2.1	0.073	28.7671	23.0769	8.11111		21.7035	2.1465	315.676	1.00954	20.694	5.0085	174.105		17.199	1.701	250.158	0.800014	16.399	3.969	137.97
NT	6	15-30	3	4.75	120	1.56	8.81623	0.94001	125.393	1.42229	13.34	106.386	2.26968		357.624	8.45861	23.6522	2.3	0.063	30.8	26.0882	6.70206		20.63	2.19962	293.419	0.83684	19.7931	5.382	147.42		16.6627	1.77662	236.992	0.675909	15.9868	4.347	119.07
NT	6	15-30	4	5.45667	136.5	1.48	9.03874	0.830003	132.359	1.46373	14.6733	110.86	2.43311		406.872	8.63187	21.3579	1.8	0.11	16.3636	19.9143	13.253		20.066	1.84261	293.837	0.903256	19.1628	3.996	244.2		17.0832	1.56871	250.158	0.768988	16.3142	3.402	207.9
NT	20	0-15	1	5.78	141	1.33	21.8	2	241.531	1.10794	25.34	104.914	1.74358		607.968	21.192	34.8572	7	0.46	15.2174	32.1101	23		43.491	3.99	481.853	1.2129	42.2781	13.965	917.7		41.202	3.78	456.493	1.14906	40.0529	13.23	869.4
NT	20	0-15	2	6.08	180	1.3	21.7582	2	250.785	1.1526	25.34	101.043	1.74693		640.8	21.1174	32.9547	9	0.26	29	41.3638	13		42.4285	3.9	489.031	1.24956	41.1789	17.55	507		41.123	3.78	473.984	1.21111	39.9118	17.01	491.4
NT	20	0-15	3	6.376	264	1.24	21.7791	2	246.158	1.13025	31.34	127.317	2.15849		695.52	21.0836	30.3134	10.1	0.36	28.0556	46.3748	18		40.5091	3.72	457.854	1.29367	39.2154	18.786	669.6		41.1625	3.78	465.238	1.31453	39.8479	19.089	680.4
NT	20	0-15	4	6.07867	195	1.29	21.7791	2	246.158	1.13026	27.34	111.067	1.883		648.096	21.131	32.7084	8.7	0.412	21.1165	39.9466	20.6		42.1425	3.87	476.315	1.25407	40.8885	16.8345	797.22		41.1625	3.78	465.238	1.2249	39.9376	16.443	778.68
NT	20	15-30	1	5.82	111	1.5	11.2	1.1	129.699	1.15803	13.34	102.854	1.78661		520.416	10.6796	20.5212	2.4	0.128	18.75	21.4286	11.6364		25.2	2.475	291.823	1.17094	24.0291	5.4	288		21.168	2.079	245.131	0.983586	20.1844	4.536	241.92
NT	20	15-30	2	5.99	140	1.45	11.9	1.1	139.325	1.1708	11.34	81.3924	1.42941		528.624	11.3714	21.5113	3.4	0.098	32.4	28.5714	8.90909		25.8825	2.3925	303.032	1.14976	24.7327	7.395	213.15		22.491	2.079	263.324	0.999099	21.4919	6.426	185.22
NT	20	15-30	3	6	149	1.37	10.6	1	118.779	1.12056	9.34	78.6332	1.3217		535.464	10.0645	18.7959	1.5	0.08	20	14.1509	8		21.783	2.055	244.092	1.10038	20.6826	3.0825	164.4		20.034	1.89	224.493	1.01203	19.022	2.835	151.2
NT	20	15-30	4	5.93667	133.333	1.48	11.2333	1.06667	129.268	1.1498	11.34	87.7249	1.51257		528.168	10.7052	20.2761	2.4	0.104	23.0769	21.365	9.75		24.938	2.368	286.975	1.17253	23.7655	5.328	230.88		21.231	2.016	244.316	0.998238	20.2328	4.536	196.56
NT	35	0-15	1	6.315	270	1.26	28.8	2.5	362.38	1.25826	31.34	86.4837	1.63229		659.952	28.14	42.6395	12.5	0.481	25.9875	43.4028	19.24		54.432	4.725	684.899	1.24731	53.1847	23.625	909.09		54.432	4.725	684.899	1.24731	53.1847	23.625	909.09
NT	35	0-15	2	6.16	262.5	1.27	25.9	2.19598	306.515	1.18346	25.34	82.6713	1.46757		675	25.225	37.3704	8	0.362	22.0994	32	16.4847		49.3395	4.18334	583.912	1.28588	48.0536	15.24	689.61		48.951	4.1504	579.314	1.27575	47.6753	15.12	684.18
NT	35	0-15	3	6.47	255	1.26	27.2	2.24341	334.448	1.22959	31.34	93.7067	1.72831		680.472	26.5195	38.9723	9.6	0.398	24.1206	35.2941	17.7408		51.408	4.24004	632.106	1.28609	50.1219	18.144	752.22		51.408	4.24004	632.106	1.28609	50.1219	18.144	752.22
NT	35	0-15	4	6.315	262.5	1.26	27.3	2.31313	334.448	1.22377	29.34	87.7267	1.60939		671.808	26.6282	39.6607	10.2	0.568	17.9577	38.4	24.5555		51.597	4.37182	632.106	1.26972	50.3273	19.278	1073.52		51.597	4.37182	632.106	1.26972	50.3273	19.278	1073.52
NT	35	15-30	1	6.13	234	1.43	11.4	1	162.024	1.42126	11.34	69.9896	1.49211		473.904	10.9261	23.0555	2.8	0.109	25.6881	24.5614	10.9		24.453	2.145	347.542	1.01652	23.4365	6.006	233.805		21.546	1.89	306.225	0.895679	20.6503	5.292	206.01
NT	35	15-30	2	6.41	128	1.4	13.8	1.3	128.993	0.934732	11.34	87.9118	1.23261		549.144	13.2509	24.13	2.9	0.118	24.5763	21.0145	9.07692		28.98	2.73	270.885	1.1532	27.8268	6.09	247.8		26.082	2.457	243.797	1.03788	25.0441	5.481	223.02
NT	35	15-30	3	6.27	186	1.39	15.9	1.5	195.055	1.22676	15.34	78.6444	1.44717		584.712	15.3153	26.1929	2.7	0.081	24.6	16.9811	5.4		33.1515	3.1275	406.69	1.21912	31.9324	5.6295	168.885		30.051	2.835	368.654	1.10511	28.9459	5.103	153.09
NT	35	15-30	4	6.27	182.667	1.45	13.7	1.26667	162.024	1.19425	12.6733	78.2188	1.39063		535.92	13.1641	24.4595	2.8	0.18	15.5556	20.438	14.2105		29.7975	2.755	352.402	1.16563	28.6319	6.09	391.5		25.893	2.394	306.225	1.01289	24.8801	5.292	340.2
